# Supplementary material for: Regulation of the endosomal SNX27-retromer by OTULIN
Source: Nat Commun. 2019 Sep 20;10:4320. doi: 10.1038/s41467-019-12309-z (PMC6754446; doi:10.1038/s41467-019-12309-z)
Supplement: Supplementary file 4 — Source Data [file 41467_2019_12309_MOESM4_ESM.xlsx]

## Sheet: Figure6
Figure 6d
Pearson´s R value (above threshold)
	OTULIN WT	OTULIN ΔETSL	OTULIN C129A
1	0.1	0.34	0.01
2	-0.01	0.25	0.14
3	0.1	0.25	-0.02
4	0.15	0.29	0.17
5	0.06	0.25	0.12
6	0.07	0.15	0.03
7	0.13	0.33	0.18
8	0.16	0.2	0.2
9	0.05	0.47	0.03
10	0.19	0.45	0.15
11	0.04	0.46	0.03
12	0.16	0.26	0.03
13	0.15	0.26	0.22
14	0	0.22	0.12
Figure 6e
Pearson´s R value (above threshold)
	HEK293 WT	OTULIN KO
1	0.58	0.64
2	0.59	0.6
3	0.57	0.61
4	0.56	0.61
5	0.53	0.48
6	0.57	0.57
7	0.22	0.36
8	0.14	0.34
9	0.33	0.68
10	0.34	0.63
11	0.39	0.64
12	0.47	0.66

## Sheet: Figure8
Figure 8a														Figure 8c
	mock	WT	ΔETSL					mock	WT	ΔETSL				Pearson´s R value (above threshold)
Median Fluorescence Itensity (GLUT1.RBD.GFP) of ΔCD2 low cells	7267	7962	7097	Exp I			Median Fluorescence Itensity (GLUT1.RBD.GFP) of ΔCD2 high cells	7671	5395	7802	Exp I				RFP	OTULIN WT	OTULIN ΔETSL
	11421	10304	9652	Exp II				10869	6510	9748	Exp II			1	-0.01	-0.04	0.05
	11399	10333	9657	Exp III				10871	6521	9755	Exp III			2	0.12	0.41	0.07
														3	0.19	0.57	0.05
Normalization to mock (MFI - GLUT1.RBD.GFP of ΔCD2 low cells)	1	1.09564	0.976607	Exp I			Normalization to mock (MFI - GLUT1.RBD.GFP of ΔCD2 high cells)	1	0.703298	1.01708	Exp I			4	0.08	0.51	0.03
	1	0.902198	0.84511	Exp II				1	0.598951	0.896863	Exp II			5	0.02	0.36	0.02
	1	0.906483	0.84718	Exp III				1	0.599853	0.897342	Exp III			6	0.01	0.52	0.15
														7	-0.27	-0.01	0.09
														8	0.1	0.62	0.13
Figure 8f														9	-0.25	0.43	0.09
	siCtrl	siSNX27	siOTULIN	siSNX27 & siOTULIN										10	0.03	0.55	-0.07
Median Fluorescence Itensity (GLUT1.RBD.GFP)	9591	4664	12447	8607	Exp I									11	0.17	0.44	0.16
Normalization of MFI to siCtrl	1	0.486289	1.29778	0.897404										12	0.06	0.17	0.14
														13	-0.11	0.62	-0.06
Median Fluorescence Itensity (GLUT1.RBD.GFP)	10438	5287	13777	9431	Exp II									14	-0.01	0.48	0.13
Normalization of MFI to siCtrl	1	0.506515	1.31989	0.903526										15	0.12
Median Fluorescence Itensity (GLUT1.RBD.GFP)	9755	4974	12574	8843	Exp III
Normalization of MFI to siCtrl	1	0.509892	1.28898	0.906509
Figure 8i
Pearson´s R value (above threshold)
	siNT	siSNX27	siOTULIN	siSNX27 + siOTULIN
1	0.43	0.51	0.25	0.28
2	0.12	0.52	0.12	0.16
3	0.22	0.58	0.21	0.14
4	0.29	0.57	0.3	0.27
5	0.21	0.53	0.14	0.38
6	0.04	0.5	0.15	0.3
7	0.24	0.52	-0.06	0.34
8	0.13	0.24	0.36	0.36

## Sheet: FigureS7
Figure S7a (relates to Figure 7d)								Figure S7b (relates to Figure 7e)					Figure S7e (relates to Figure 7f)
Trap I								IP I					IP I
		no OTULIN	WT	ΔETSL	C129A/L259E	C129A				HEK293 WT	OTULIN KO				mock	OTULIN WT	OTULIN ΔETSL
Quantification of WB via Fiji/ImageJ - obtained values	GFP-SNX27	36587.4	39540.3	37352.2	36718.8	42755.7		Quantification of WB via Fiji/ImageJ - obtained values	SNX	44427.8	29569.7		Quantification of WB via Fiji/ImageJ - obtained values	SNX27	69846.3	78561.6	74457.9
	ATP7A	27333.5	11055.2	35045	12630.7	25699.7			MRP4	14082.8	21395.6			KID220	70363.3	7556.15	46126.7
	MRP4	46487.9	33287	99592.6	44985.6	86586.3			PIX	18530.8	61075.6			DGK	67232.1	31333	59746.2
	GLUT1	14574	4659.43	15803.3	5337.8	10867.1			KID220	37448.2	72651.9			PIX	72542.2	15674.6	62175
	DGK	35381.5	28094.8	31650.1	19316.1	23683.9			DGK	12788.6	34815.4			MRP4	68101.9	70284	88296.1
	STEAP3	65179.1	23844.7	68996.4	11356.7	41572.2
Normalized to GFP-SNX27 pulled down	ATP7A	0.747074	0.279595	0.93823	0.343985	0.601082		Normalized to SNX27-IP	MRP4	0.316982	0.723566		Normalized to SNX27-IP	KID220	1.0074	0.0961811	0.6195
	MRP4	1.2706	0.841849	2.66631	1.22514	2.02514			PIX	0.417099	2.06548			DGK	0.962572	0.398834	0.802415
	GLUT1	0.398333	0.11784	0.423088	0.14537	0.254167			KID220	0.842901	2.45697			PIX	1.0386	0.19952	0.835036
	DGK	0.96704	0.710536	0.847342	0.526055	0.553936			DGK	0.287851	1.1774			MRP4	0.975024	0.894635	1.18585
	STEAP3	1.78146	0.603047	1.84718	0.309289	0.972319
Normalized to Sample 1	ATP7A	1	0.374253	1.25587	0.460443	0.804582		Normalized to HEK WT	MRP4	1	2.28267		Mock set to 1	KID220	1	0.0954745	0.614949
	MRP4	1	0.662561	2.09847	0.964221	1.59385			PIX	1	4.95202			DGK	1	0.414342	0.833616
	GLUT1	1	0.295833	1.06215	0.364945	0.638077			KID220	1	2.9149			PIX	1	0.192105	0.804003
	DGK	1	0.734753	0.876222	0.543984	0.572816			DGK	1	4.09032			MRP4	1	0.917551	1.21623
	STEAP3	1	0.338512	1.03689	0.173615	0.545798
Trap II								IP II					IP II
		no OTULIN	WT	ΔETSL	C129A/L259E	C129A				HEK293 WT	OTULIN KO				mock	OTULIN WT	OTULIN ΔETSL
Quantification of WB via Fiji/ImageJ - obtained values	GFP-SNX27	17545.8	25030.5	26738	28185.8	37541.5		Quantification of WB via Fiji/ImageJ - obtained values	SNX	85347.6	95066.4		Quantification of WB via Fiji/ImageJ - obtained values	SNX27	45714.8	60636.5	49678.7
	ATP7A	27111.7	7080.18	38446.4	6343.32	27464.7			MRP4	59928.2	93733.4			KID220	30562.9	9899.86	62230.7
	MRP4	53709.7	14860.5	101291	24531.1	93578.6			PIX	39212.7	83393.7			DGK	33965.5	28670.6	54068.2
	GLUT1	12902.8	5682.2	21980.8	3258.34	17783.1			KID220	37080.2	73348.8			PIX	13159.4	13926.8	39817.5
	DGK	33080.4	15822.2	40001.4	16767	50446.3			DGK	85666.1	97474.7			MRP4	30509.6	31421.1	45917.1
	STEAP3	6895.54	975.69	19223	2877.51	6356.78
Normalized to GFP-SNX27 pulled down	ATP7A	1.5452	0.282862	1.43789	0.225053	0.731582		Normalized to SNX27-IP	MRP4	0.702166	0.985978		Normalized to SNX27-IP	KID220	0.668556	0.163266	1.25266
	MRP4	3.06112	0.593695	3.78826	0.870336	2.49267			PIX	0.459447	0.877215			DGK	0.742988	0.472827	1.08836
	GLUT1	0.735378	0.227011	0.822078	0.115602	0.473693			KID220	0.434461	0.771553			PIX	0.287859	0.229677	0.8015
	DGK	1.88538	0.632118	1.49605	0.594874	1.34375			DGK	1.00373	1.02533			MRP4	0.667391	0.518188	0.924281
	STEAP3	0.393003	0.03898	0.718939	0.102091	0.169327
Normalized to Sample 1	ATP7A	1	0.183059	0.930555	0.145647	0.473456		Normalized to HEK WT	MRP4	1	1.40419		Mock set to 1	KID220	1	0.244206	1.87368
	MRP4	1	0.193947	1.23754	0.28432	0.8143			PIX	1	1.90928			DGK	1	0.636386	1.46484
	GLUT1	1	0.308699	1.1179	0.157201	0.644148			KID220	1	1.77589			PIX	1	0.797881	2.78435
	DGK	1	0.335274	0.7935	0.31552	0.71272			DGK	1	1.02152			MRP4	1	0.776439	1.38492
	STEAP3	1	0.099185	1.82935	0.259771	0.430854
Trap III								IP III					IP III
		no OTULIN	WT	ΔETSL	C129A/L259E	C129A				HEK293 WT	OTULIN KO				mock	OTULIN WT	OTULIN ΔETSL
Quantification of WB via Fiji/ImageJ - obtained values	GFP-SNX27	17793.7	26519.7	24939.4	23022	28066.2		Quantification of WB via Fiji/ImageJ - obtained values	SNX	84936.6	80046.9		Quantification of WB via Fiji/ImageJ - obtained values	SNX27	42762.4	57515.7	48112.8
	ATP7A	13778.8	6956.51	14874.6	4688.66	14029.3			MRP4	49930.8	95833.9			KID220	23834.7	4493.93	50606.4
	MRP4	71455.2	15269.1	64370.5	17053.8	56227.2			PIX	22172.4	73942.8			DGK	41578.7	14646.1	35775
	GLUT1	21777.8	5084.87	27090.6	36.536	2292.2			KID220	16085.2	40233.2			PIX	26050.6	2719.89	37430.1
	DGK	28345.6	7077.32	27225.5	2228.65	15891.2			DGK	60476.2	92697.1			MRP4	25902.8	23884.7	40976.7
	STEAP3	6435.67	2979.63	7646.78	708.347	1052.56
Normalized to GFP-SNX27 pulled down	ATP7A	0.77436	0.262315	0.59643	0.20366	0.499864		Normalized to SNX27-IP	MRP4	0.587859	1.19722		Normalized to SNX27-IP	KID220	0.557374	0.0781341	1.05183
	MRP4	4.01575	0.575766	2.58108	0.740758	2.00338			PIX	0.261046	0.923744			DGK	0.972319	0.254646	0.743564
	GLUT1	1.2239	0.19174	1.08626	0.001587	0.0816714			KID220	0.189379	0.502621			PIX	0.609194	0.0472896	0.777965
	DGK	1.59301	0.266871	1.09167	0.0968049	0.566204			DGK	0.712015	1.15804			MRP4	0.605737	0.415274	0.85168
	STEAP3	0.361682	0.112356	0.306614	0.0307682	0.0375028
Normalized to Sample 1	ATP7A	1	0.338751	0.770223	0.263004	0.645519		Normalized to HEK WT	MRP4	1	2.03658		Mock set to 1	KID220	1	0.140182	1.88711
	MRP4	1	0.143377	0.642738	0.184463	0.49888			PIX	1	3.53862			DGK	1	0.261895	0.764733
	GLUT1	1	0.156663	0.887536	0.00129667	0.0667302			KID220	1	2.65405			PIX	1	0.0776264	1.27704
	DGK	1	0.167526	0.685284	0.0607685	0.35543			DGK	1	1.62642			MRP4	1	0.685568	1.40602
	STEAP3	1	0.310647	0.847746	0.0850698	0.10369
Trap IV								IP IV					IP IV
		no OTULIN	WT	ΔETSL	C129A/L259E	C129A				HEK293 WT	OTULIN KO				mock	OTULIN WT	OTULIN ΔETSL
Quantification of WB via Fiji/ImageJ - obtained values	GFP-SNX27	17875.4	26838.4	25367.5	23436	29826		Quantification of WB via Fiji/ImageJ - obtained values	SNX	55784.8	59418.8		Quantification of WB via Fiji/ImageJ - obtained values	SNX27	79702.2	82005.8	76312.7
	ATP7A	11190.4	7162.05	40245.3	10692.8	21540.5			MRP4	61724.3	94590.2			KID220	91695.2	14366	29232.5
	MRP4	92377.8	8920.46	58105.2	9483.65	30943.1			PIX	9888.55	42578.1			DGK	40695.7	22802.8	30364.2
	GLUT1	18242.3	194.778	28666	1705.89	1301.41			KID220	48712.5	92397.8			PIX	30809.1	6891.07	34816.2
	DGK	39559.5	13071.4	51447.2	9559.36	10997			DGK	64374.1	102594			MRP4	108845	34700.2	44822
	STEAP3	69575.3	30546.6	70282.3	16717.2	27648.5
Normalized to GFP-SNX27 pulled down	ATP7A	0.626021	0.266858	1.58649	0.456256	0.722204		Normalized to SNX27-IP	MRP4	1.10647	1.59192		Normalized to SNX27-IP	KID220	1.15047	0.175183	0.383062
	MRP4	5.16786	0.332377	2.29054	0.404661	1.03745			PIX	0.177262	0.716576			DGK	0.510597	0.278063	0.397892
	GLUT1	1.02053	0.00725745	1.13003	0.0727892	0.0436332			KID220	0.873222	1.55503			PIX	0.386553	0.0840315	0.45623
	DGK	2.21306	0.48704	2.02807	0.407891	0.368706			DGK	1.15397	1.72663			MRP4	1.36565	0.423143	0.587347
	STEAP3	3.89223	1.13817	2.77056	0.713311	0.926992
Normalized to Sample 1	ATP7A	1	0.426277	2.53424	0.728819	1.15364		Normalized to HEK WT	MRP4	1	1.43874		Mock set to 1	KID220	1	0.152271	0.332961
	MRP4	1	0.0643162	0.443227	0.0783034	0.200751			PIX	1	4.04246			DGK	1	0.544584	0.779268
	GLUT1	1	0.00711148	1.1073	0.0713252	0.0427557			KID220	1	1.78079			PIX	1	0.217387	1.18025
	DGK	1	0.220075	0.91641	0.184311	0.166604			DGK	1	1.49625			MRP4	1	0.309849	0.430087
	STEAP3	1	0.292421	0.711819	0.183265	0.238165

## Sheet: FigureS8
Figure S8a											Figure S8c
	mock	OTULIN WT	OTULIN ΔETSL				mock	OTULIN WT	OTULIN ΔETSL		Pearson´s R value (above threshold)
Median Fluorescence Itensity (GLUT1.RBD.GFP) of ΔCD2 low cells	9788	8665	7697	Exp I		Median Fluorescence Itensity (GLUT1.RBD.GFP) of ΔCD2 high cells	11751	5715	9591	Exp I		RFP	OTULIN WT	OTULIN ΔETSL
	3807	3582	3129	Exp II			4374	1307	3952	Exp II	1	0.04	0.46	0.11
	3004	3045	3035	Exp III			3756	2387	3594	Exp III	2	0.14	0.42	0.32
	4074	4214	3992	Exp IV			3718	1968	3820	Exp IV	3	0.2	0.39	0.11
	10678	10122	8900	Exp V			10057	5025	10509	Exp V	4	-0.03	0.37	0.36
											5	0.36	0.54	0.03
Normalization to mock (MFI - GLUT1.RBD.GFP of ΔCD2 low cells)	1	0.885268	0.786371	Exp I		Normalization to mock (MFI - GLUT1.RBD.GFP of ΔCD2 high cells)	1	0.486342	0.816186	Exp I	6	0.13	0.55	0.25
	1	0.940898	0.821907	Exp II			1	0.298811	0.903521	Exp II	7	0.47	0.35	0.21
	1	1.01365	1.01032	Exp III			1	0.635517	0.956869	Exp III	8	0.12	0.28	0.13
	1	1.03436	0.979872	Exp IV			1	0.529317	1.02743	Exp IV	9	0.07	0.44	0.35
	1	0.94793	0.833489	Exp V			1	0.499652	1.04494	Exp V	10	0.21	0.49	0.2
											11	-0.02	0.76	0.23
											12	0.25	0.43	0.22
											13	0.21	0.36	0.25
Figure S8f											14	0.19	0.47	0.46
	siNT	siSNX27	siOTULIN	siANKRD50	siDGKζ
Median Fluorescence Itensity (GLUT1.RBD.GFP)	47458	20628	57616	38401	48598	Exp I
	44598	20128	52837	36225	48708	Exp II
	41769	19022	51075	34081	47297	Exp III
Normalization of MFI to siCtrl	1	0.434658	1.21404	0.809158	1.02402	Exp I
	1	0.451321	1.18474	0.812256	1.09216	Exp II
	1	0.45541	1.2228	0.81594	1.13235	Exp III
